# Supplementary material for: Arene Ru(II) Complexes with Difluorinated Ligands Act as Potential Inducers of S-Phase Arrest via the Stabilization of c-myc G-Quadruplex DNA
Source: Molecules. 2022 Mar 15;27(6):1897. doi: 10.3390/molecules27061897 (PMC8954944; doi:10.3390/molecules27061897)
Supplement: Supplementary file 1 [file molecules-27-01897-s001.zip]

Archive with 1 entries (1 files):
- molecules-1587993-supplementary.pdf
